# Supplementary material for: In-Silico Analysis of pH-Dependent Liquid-Liquid Phase Separation in Intrinsically Disordered Proteins
Source: Biomolecules. 2022 Jul 12;12(7):974. doi: 10.3390/biom12070974 (PMC9313257; doi:10.3390/biom12070974)
Supplement: Supplementary file 1 [file biomolecules-12-00974-s001.zip]

Archive with 2 entries (2 files):
- biomolecules-1806347 supplementary update.pdf
- Table S1 data_LLPSDRs_pH.xlsx
